# Supplementary material for: Nutritional and Phyto-Therapeutic Value of the Halophyte Cladium mariscus L. (Pohl.): A Special Focus on Seeds
Source: Plants (Basel). 2022 Oct 29;11(21):2910. doi: 10.3390/plants11212910 (PMC9657221; doi:10.3390/plants11212910)
Supplement: Supplementary file 1 [file plants-11-02910-s001.zip]

Archive with 1 entries (1 files):
- plants-1997679-supplementary.pdf
